# Supplementary material for: Redescription of the red-striped soft scale, Pulvinaria tenuivalvata (Newstead), with a new synonymy (Hemiptera, Coccomorpha, Coccidae)
Source: Zookeys. 2017 Jan 25;(647):101–7. doi: 10.3897/zookeys.647.11225 (PMC5345351; doi:10.3897/zookeys.647.11225)
Supplement: XML Treatment for Pulvinaria tenuivalvata [file zookeys.647.11225-treatment1.xml]

<!DOCTYPE tp:taxon-treatment
  PUBLIC "-//TaxonX//DTD Taxonomic Treatment Publishing DTD v0 20100105//EN" "tax-treatment-NSO.dtd">
<tp:taxon-treatment xmlns:tp="http://www.plazi.org/taxpub"><tp:treatment-meta><kwd-group><label>Taxon classification</label><kwd><named-content content-type="kingdom">Animalia</named-content></kwd><kwd><named-content content-type="order">Hemiptera</named-content></kwd><kwd><named-content content-type="family">Coccidae</named-content></kwd></kwd-group><mixed-citation publication-type="journal"><person-group><name><surname>Abdel-Razak</surname><given-names>Soad I.</given-names></name><name><surname>Matile-Ferrero</surname><given-names>Daniele</given-names></name><name><surname>Soulier-Perkins</surname><given-names>Adeline</given-names></name></person-group><article-title>Redescription of the red-striped soft scale, <italic><tp:taxon-name><tp:taxon-name-part taxon-name-part-type="genus">Pulvinaria</tp:taxon-name-part> <tp:taxon-name-part taxon-name-part-type="species">tenuivalvata</tp:taxon-name-part></tp:taxon-name></italic> (Newstead), with a new synonymy (<tp:taxon-name><tp:taxon-name-part taxon-name-part-type="order">Hemiptera</tp:taxon-name-part></tp:taxon-name>, <tp:taxon-name><tp:taxon-name-part taxon-name-part-type="above-genus">Coccomorpha</tp:taxon-name-part></tp:taxon-name>, <tp:taxon-name><tp:taxon-name-part taxon-name-part-type="family">Coccidae</tp:taxon-name-part></tp:taxon-name>)</article-title><source>Zookeys</source><day>25</day><month>1</month><year>2017</year><volume>2017</volume><issue>647</issue><fpage>101</fpage><lpage>107</lpage><pub-id pub-id-type="doi">10.3897/zookeys.647.11225</pub-id></mixed-citation></tp:treatment-meta><tp:nomenclature><tp:taxon-name>
            <tp:taxon-name-part taxon-name-part-type="genus">Pulvinaria</tp:taxon-name-part>
            <tp:taxon-name-part taxon-name-part-type="species">tenuivalvata</tp:taxon-name-part>
          </tp:taxon-name><tp:taxon-authority>Newstead, 1911</tp:taxon-authority><tp:nomenclature-citation-list><tp:nomenclature-citation><tp:taxon-name>
                <tp:taxon-name-part taxon-name-part-type="genus">Lecanium</tp:taxon-name-part> <tp:taxon-name-part taxon-name-part-type="species">tenuivalvatum</tp:taxon-name-part></tp:taxon-name><comment>Newstead, 1911: 92.</comment></tp:nomenclature-citation><tp:nomenclature-citation><tp:taxon-name>
                <tp:taxon-name-part taxon-name-part-type="genus">Pulvinaria</tp:taxon-name-part> <tp:taxon-name-part taxon-name-part-type="species">tenuivalvata</tp:taxon-name-part></tp:taxon-name><comment>(Newstead), <xref ref-type="bibr" rid="B3">De Lotto 1965</xref>: 217.</comment></tp:nomenclature-citation><tp:nomenclature-citation><tp:taxon-name>
                <tp:taxon-name-part taxon-name-part-type="genus">Pulvinaria</tp:taxon-name-part> <tp:taxon-name-part taxon-name-part-type="species">elongata</tp:taxon-name-part></tp:taxon-name><comment>Newstead; <xref ref-type="bibr" rid="B11">Karam and Abu-Elkhair 1992</xref>: 587, misidentification.</comment></tp:nomenclature-citation><tp:nomenclature-citation><tp:taxon-name>
                <tp:taxon-name-part taxon-name-part-type="genus">Saccharolecanium</tp:taxon-name-part> <tp:taxon-name-part taxon-name-part-type="species">krugeri</tp:taxon-name-part></tp:taxon-name><comment>(Zehntner); <xref ref-type="bibr" rid="B1">Ali et al. 1997</xref>: 149, misidentification.</comment></tp:nomenclature-citation><tp:nomenclature-citation><tp:taxon-name>
                <tp:taxon-name-part taxon-name-part-type="genus">Pulvinaria</tp:taxon-name-part> <tp:taxon-name-part taxon-name-part-type="species">saccharia</tp:taxon-name-part></tp:taxon-name><comment>De Lotto, 1964: 863, 2 paratype adult females, South Africa, Natal, Durban, on <tp:taxon-name><tp:taxon-name-part taxon-name-part-type="genus">Saccharum</tp:taxon-name-part> <tp:taxon-name-part taxon-name-part-type="species">officinarum</tp:taxon-name-part></tp:taxon-name>, J. Munting, 25/03/1964 (<abbrev xmlns:xlink="http://www.w3.org/1999/xlink" content-type="institution" xlink:title="The Natural History Museum, London, U.K." id="ABBRID0ESOAC" xlink:type="simple">BMNH</abbrev>); <xref ref-type="bibr" rid="B4">De Lotto 1966</xref>: 468; <xref ref-type="bibr" rid="B8">Hodgson 1968</xref>: 207; <xref ref-type="bibr" rid="B9">1969</xref>: 29, 30; <xref ref-type="bibr" rid="B13">Qin and Gullan 1992</xref>: 121. <bold>syn. n.</bold></comment></tp:nomenclature-citation></tp:nomenclature-citation-list></tp:nomenclature><tp:treatment-sec sec-type="description" id="SECID0EIPAC"><title>Description of the adult female.</title><p>Figs <xref ref-type="fig" rid="F1">1</xref>–<xref ref-type="fig" rid="F2">6</xref>. The adult female of <italic><tp:taxon-name><tp:taxon-name-part taxon-name-part-type="genus">Pulvinaria</tp:taxon-name-part> <tp:taxon-name-part taxon-name-part-type="species">tenuivalvata</tp:taxon-name-part></tp:taxon-name></italic> is very elongate, convex with the cephalic region flattened. The body colour varies from pale crimson to flesh-coloured with two irregular longitudinal bands of bright crimson on the dorsum. No true ovisac is formed, except under the body where it extends forward to the eyes and may project slightly from beneath the female body.</p><fig id="F1" position="float" orientation="portrait"><label>Figure 1.</label><caption><p>
          <italic><tp:taxon-name><tp:taxon-name-part taxon-name-part-type="genus">Pulvinaria</tp:taxon-name-part> <tp:taxon-name-part taxon-name-part-type="species">tenuivalvata</tp:taxon-name-part></tp:taxon-name></italic> (Newstead). <bold>A</bold> Body, venter and dorsum <bold>B</bold> marginal setae <bold>C1</bold> anal plates, dorsal view <bold>C2</bold> ano-genital fold <bold>D</bold> dorsal discoidal pore <bold>E</bold> dorsal filamentous pore <bold>F</bold> spiracular setae <bold>G</bold> dorsal seta <bold>H</bold> antenna <bold>I</bold> ventral microduct <bold>J</bold> ventral submarginal seta <bold>K</bold> spiracular disc-pore <bold>L</bold> ventral tubular ducts of three types: L1, type I, L2, type II, L3, type III <bold>M</bold> claw digitules unequal <bold>N</bold> multilocular disc-pore.</p></caption><graphic xmlns:xlink="http://www.w3.org/1999/xlink" xlink:href="zookeys-647-101-g001.jpg" position="float" orientation="portrait" xlink:type="simple" id="oo_119463.jpg"/></fig><fig id="F2" position="float" orientation="portrait"><label>Figures 2–6.</label><caption><p>
          <italic><tp:taxon-name><tp:taxon-name-part taxon-name-part-type="genus">Pulvinaria</tp:taxon-name-part> <tp:taxon-name-part taxon-name-part-type="species">tenuivalvata</tp:taxon-name-part></tp:taxon-name></italic> (Newstead). <bold>2A</bold> marginal setae <bold>2B</bold> anterior spiracular setae <bold>2C</bold> anterior spiracle <bold>3A</bold> tibio-tarsal articulatory sclerosis <bold>3B</bold> tarsal digitules <bold>3</bold>, claw digitules unequal <bold>4A</bold> antenna <bold>4B</bold> ventral tubular ducts of the type I <bold>5A</bold> posterior spiracular setae <bold>5B</bold> ventral tubular ducts of the type I <bold>6</bold> dorsal conical setae.</p></caption><graphic xmlns:xlink="http://www.w3.org/1999/xlink" xlink:href="zookeys-647-101-g002.jpg" position="float" orientation="portrait" xlink:type="simple" id="oo_119464.jpg"/></fig><p>
            <italic>Body</italic> (Fig. <xref ref-type="fig" rid="F1">1A</xref>): very elongate, oval, narrow at both ends, 3.4–6.5 mm long, 1.5–2.5 mm wide. Derm membranous. Anal cleft rather shallow ranged from 0.70 to 0.74 mm in length. Stigmatic clefts poorly developed.</p><p>
            <italic>Margin</italic>: marginal setae (Fig. <xref ref-type="fig" rid="F1">1B</xref>) numerous, slender and pointed, with well-developed basal-sockets, distributed in one row with 12-18 setae on each side between the anterior and posterior stigmatic clefts, mostly about 35–40 µm long, a few only approximately 20 µm long, the longest setae similar in length to the median stigmatic setae (Fig. <xref ref-type="fig" rid="F2">2A</xref>). Three stigmatic setae present (Fig. <xref ref-type="fig" rid="F1">1F</xref>) in each stigmatic cleft; these setae short, stout, pointed, the median seta longest (Fig. <xref ref-type="fig" rid="F2">2B</xref>), straight or more-or-less curved, variable in size and thickness, 25–40 µm long, lateral spiracular setae also variable in size and shape, each 15–20 µm long, pointed (Figs <xref ref-type="fig" rid="F2">2B</xref>, <xref ref-type="fig" rid="F2">5A</xref>).</p><p>
            <italic>Dorsum</italic>: dorsal setae (Fig. <xref ref-type="fig" rid="F1">1G</xref>) stout, conical, 10–15 µm long, not lanceolate (Fig. <xref ref-type="fig" rid="F2">6</xref>), scattered all over body surface. Submarginal tubercles absent. Preopercular pores minute (Fig. <xref ref-type="fig" rid="F1">1D</xref>) about 3 µm in diameter, grouped in small number (6–18) anteriorly to the anal plates. Filamentous pores minute (Fig. <xref ref-type="fig" rid="F1">1E</xref>), evenly distributed. Anal plates (Fig. <xref ref-type="fig" rid="F1">1C1</xref>) together quadrate, each plate 125–140 µm long and 70–75 µm wide. Each plate with four short setae; one apical, one subapical, one inner margin seta and one outer margin seta. Ano-genital fold (Fig. <xref ref-type="fig" rid="F1">1C</xref><sub>2</sub> with two pairs of long anterior marginal setae (a median pair each nearly 45 µm long and a submedian pair each around 65 µm long) and three pairs of long lateral margin setae, 55–65 µm. Anal ring with four pairs of long setae and two rows of pores.</p><p>
            <italic>Venter</italic>: submarginal setae (Fig. <xref ref-type="fig" rid="F1">1J</xref>) setose, approx. 7 µm long, placed in a submarginal row. Interantennal setae long, present in three pairs. Prevulvar setae long, one pair on each of the three prevulvar segments. Minute ventral setae evenly distributed. Antennae well developed, eight segmented (Figs <xref ref-type="fig" rid="F1">1H</xref>, <xref ref-type="fig" rid="F2">4</xref>), 300–370 µm long, 3<sup>rd</sup> segment longest. Legs <!--PageBreak--><!--PageBreak-->well developed, each with a distinct tibio-tarsal articulatory sclerosis (Fig. <xref ref-type="fig" rid="F2">3A</xref>), claw without distinct denticle (Fig. <xref ref-type="fig" rid="F2">3C</xref>). Tarsal digitules, slender, knobbed at apex (Figs <xref ref-type="fig" rid="F1">1M</xref>, <xref ref-type="fig" rid="F2">3B</xref>), 45–50 µm long. Hind trochanter + femur 200–260 µm long. Claw digitules unequal, one twice diameter of other, both slender, of the same length, each slightly knobbed at the apex (Figs <xref ref-type="fig" rid="F1">1M</xref>, <xref ref-type="fig" rid="F2">3C</xref>), 35–40 µm long. Anterior and posterior spiracles well-developed. Spiracular disc-pores (Fig. <xref ref-type="fig" rid="F1">1K</xref>) with five loculi, some with four or three loculi, 3–4 µm in diameter, present in a narrow band extending from each spiracle to margin. Multilocular disc-pores (Fig. <xref ref-type="fig" rid="F1">1N</xref>) with 7–8 loculi, some pores occasionally with fewer loculi, approx. 5 µm in diameter, numerous around vulva, in single rows on all preceding abdominal segments and a few present, submedially, on metathorax and mesothorax. Ventral microducts present, minute (Fig. <xref ref-type="fig" rid="F1">1I</xref>), sparse. Ventral tubular ducts (Fig. <xref ref-type="fig" rid="F1">1L</xref>) in a submarginal band, 4 - 6 ducts wide, numerous around entire body, except caudal area and head region where they are sparse. Three types of ventral tubular ducts are present, all of similar diam<!--PageBreak-->eter. Type I (Fig. <xref ref-type="fig" rid="F1">1L1</xref>) long and narrow, numerous, with outer ductule about 20 µm long, approx. 3 µm in diameter, inner ductule approx. 24 µm long, longer and wider than outer ductule and with a large terminal gland. Type II (Fig. <xref ref-type="fig" rid="F1">1L2</xref>) shorter than type I, less numerous, 10 µm long and 3 µm in diameter, inner ductule 7 µm long, narrower than outer one and with a terminal gland. Type III (Fig. <xref ref-type="fig" rid="F1">1L3</xref>), the shortest, with outer ductule 5 µm long and inner ductule slender and short, without a terminal gland, very few in number.</p></tp:treatment-sec><tp:treatment-sec sec-type="material" id="SECID0ESHAE"><title>Material examined.</title><p>
            <bold>Egypt</bold>: 100 km south of Cairo, Benisueif, on sugarcane and rarely on maize, M.A. Shalaby, ? 1997 (<abbrev xmlns:xlink="http://www.w3.org/1999/xlink" content-type="institution" xlink:title="The Natural History Museum, London, U.K." id="ABBRID0E1HAE" xlink:type="simple">BMNH</abbrev>); upper Egypt, Giza, on sugarcane leaves, 1997 (<abbrev xmlns:xlink="http://www.w3.org/1999/xlink" content-type="institution" xlink:title="The Natural History Museum, London, U.K." id="ABBRID0E6HAE" xlink:type="simple">BMNH</abbrev>); Qena Governorate, Luxor and Qus (700 km south of Cairo), on undersides of sugarcane leaves, S.A. El-Serwy, 01/1999 (<abbrev xmlns:xlink="http://www.w3.org/1999/xlink" content-type="institution" xlink:title="The Natural History Museum, London, U.K." id="ABBRID0EEIAE" xlink:type="simple">BMNH</abbrev>); Giza region, 40-80 km south of Cairo, on <italic><tp:taxon-name><tp:taxon-name-part taxon-name-part-type="genus">Saccharum</tp:taxon-name-part> <tp:taxon-name-part taxon-name-part-type="species">officinarum</tp:taxon-name-part></tp:taxon-name></italic> (commercial), S.A. El-Serwy, 10/08/1999 (<abbrev xmlns:xlink="http://www.w3.org/1999/xlink" content-type="institution" xlink:title="The Natural History Museum, London, U.K." id="ABBRID0EUIAE" xlink:type="simple">BMNH</abbrev>); upper Egypt, Qena Governorate, on sugarcane leaves, 12/2000 (<abbrev xmlns:xlink="http://www.w3.org/1999/xlink" content-type="institution" xlink:title="The Natural History Museum, London, U.K." id="ABBRID0EZIAE" xlink:type="simple">BMNH</abbrev>); on sugarcane, S. Ramadan, 2011 (<named-content xmlns:xlink="http://www.w3.org/1999/xlink" content-type="dwc:institutional_code" xlink:type="simple">MNHN</named-content>). <bold>Uganda</bold>: Entebbe, on citronella grass, C.C. Gowdey, 18/02/1910, G. De Lotto, 1960, B.M. 1963-473 (<abbrev xmlns:xlink="http://www.w3.org/1999/xlink" content-type="institution" xlink:title="The Natural History Museum, London, U.K." id="ABBRID0EFJAE" xlink:type="simple">BMNH</abbrev>). <bold>South Africa</bold>, Natal, Durban, on <italic><tp:taxon-name><tp:taxon-name-part taxon-name-part-type="genus">Saccharum</tp:taxon-name-part> <tp:taxon-name-part taxon-name-part-type="species">officinarum</tp:taxon-name-part></tp:taxon-name></italic>, J. Munting, 25/03/1964, <italic><tp:taxon-name><tp:taxon-name-part taxon-name-part-type="genus">Pulvinaria</tp:taxon-name-part> <tp:taxon-name-part taxon-name-part-type="species">saccharia</tp:taxon-name-part></tp:taxon-name></italic>, 2 paratypes, B.M. 1964-662 (<abbrev xmlns:xlink="http://www.w3.org/1999/xlink" content-type="institution" xlink:title="The Natural History Museum, London, U.K." id="ABBRID0ECKAE" xlink:type="simple">BMNH</abbrev>).</p></tp:treatment-sec><tp:treatment-sec sec-type="host" id="SECID0EHKAE"><title>Host plants.</title><p>The main host plant in Egypt is sugarcane, <italic><tp:taxon-name><tp:taxon-name-part taxon-name-part-type="genus">Saccharum</tp:taxon-name-part> <tp:taxon-name-part taxon-name-part-type="species">officinarum</tp:taxon-name-part></tp:taxon-name></italic>, but it has also been recorded from several other <tp:taxon-name><tp:taxon-name-part taxon-name-part-type="family">Poaceae</tp:taxon-name-part></tp:taxon-name> in Egypt: <italic><tp:taxon-name><tp:taxon-name-part taxon-name-part-type="genus">Imperata</tp:taxon-name-part> <tp:taxon-name-part taxon-name-part-type="species">cylindrica</tp:taxon-name-part></tp:taxon-name></italic>, <italic><tp:taxon-name><tp:taxon-name-part taxon-name-part-type="genus">Sorghum</tp:taxon-name-part> <tp:taxon-name-part taxon-name-part-type="species">vulgare</tp:taxon-name-part> <tp:taxon-name-part taxon-name-part-type="subspecies">saccharatum</tp:taxon-name-part></tp:taxon-name></italic>, and <italic><tp:taxon-name><tp:taxon-name-part taxon-name-part-type="genus">Zea</tp:taxon-name-part> <tp:taxon-name-part taxon-name-part-type="species">mays</tp:taxon-name-part></tp:taxon-name></italic>. The species is known on <italic><tp:taxon-name><tp:taxon-name-part taxon-name-part-type="genus">Cymbopogon</tp:taxon-name-part> <tp:taxon-name-part taxon-name-part-type="species">citratus</tp:taxon-name-part></tp:taxon-name></italic> (citronella grass) and <italic><tp:taxon-name><tp:taxon-name-part taxon-name-part-type="genus">Pennisetum</tp:taxon-name-part> <tp:taxon-name-part taxon-name-part-type="species">purpureum</tp:taxon-name-part></tp:taxon-name></italic> in Uganda (<xref ref-type="bibr" rid="B6">García Morales et al. 2016</xref>), and from Zimbabwe and South Africa (Natal), on <italic><tp:taxon-name><tp:taxon-name-part taxon-name-part-type="genus">Saccharum</tp:taxon-name-part> <tp:taxon-name-part taxon-name-part-type="species">officinarum</tp:taxon-name-part></tp:taxon-name></italic> (as <italic><tp:taxon-name><tp:taxon-name-part taxon-name-part-type="genus">Pulvinaria</tp:taxon-name-part> <tp:taxon-name-part taxon-name-part-type="species">saccharia</tp:taxon-name-part></tp:taxon-name></italic>).</p></tp:treatment-sec><tp:treatment-sec sec-type="comments" id="SECID0ESNAE"><title>Comments.</title><p>Two paratypes of <italic><tp:taxon-name><tp:taxon-name-part taxon-name-part-type="genus">Pulvinaria</tp:taxon-name-part> <tp:taxon-name-part taxon-name-part-type="species">saccharia</tp:taxon-name-part></tp:taxon-name></italic> De Lotto, 1964, have been examined, both adult females. The dorsal setae are short, strong and spiniform, but certainly not lanceolate as stated by the previous authors (<xref ref-type="bibr" rid="B2">De Lotto 1964</xref>; <xref ref-type="bibr" rid="B15">Williams 1982</xref>). The claw digitules are unequal, one much thicker than the other one, but of the same length. This character was first observed by <xref ref-type="bibr" rid="B2">De Lotto (1964</xref>; <xref ref-type="bibr" rid="B3">1965</xref>) and confirmed by <xref ref-type="bibr" rid="B15">Williams (1982)</xref> and <xref ref-type="bibr" rid="B14">Watson and Foldi (2002)</xref>. These two paratypes show the presence of three types of ventral submarginal tubular ducts, as always. <italic><tp:taxon-name><tp:taxon-name-part taxon-name-part-type="genus">Pulvinaria</tp:taxon-name-part> <tp:taxon-name-part taxon-name-part-type="species">saccharia</tp:taxon-name-part></tp:taxon-name></italic> has ventral multilocular disc-pores on the metathorax and the mesothorax. The range of setae between the anterior and the posterior spiracles is about 29-31. The combined length of hind trochanter plus femur is about 200–220 µm. On the appearance in life of <italic><tp:taxon-name><tp:taxon-name-part taxon-name-part-type="genus">Pulvinaria</tp:taxon-name-part> <tp:taxon-name-part taxon-name-part-type="species">saccharia</tp:taxon-name-part></tp:taxon-name></italic>, <xref ref-type="bibr" rid="B2">De Lotto (1964)</xref> mentioned that “<italic><tp:taxon-name><tp:taxon-name-part taxon-name-part-type="genus">Pulvinaria</tp:taxon-name-part> <tp:taxon-name-part taxon-name-part-type="species">saccharia</tp:taxon-name-part></tp:taxon-name> does not form any ovisac but a thin layer of white cottony wax laid beneath the body along the margin</italic>”. A similar type of ovisac on adult females of <italic><tp:taxon-name><tp:taxon-name-part taxon-name-part-type="genus">Pulvinaria</tp:taxon-name-part> <tp:taxon-name-part taxon-name-part-type="species">tenuivalvata</tp:taxon-name-part></tp:taxon-name></italic> was observed in Egypt. All these characters fall within the range of the morphological characters of <italic><tp:taxon-name><tp:taxon-name-part taxon-name-part-type="genus">Pulvinaria</tp:taxon-name-part> <tp:taxon-name-part taxon-name-part-type="species">tenuivalvata</tp:taxon-name-part></tp:taxon-name></italic>, so <italic><tp:taxon-name><tp:taxon-name-part taxon-name-part-type="genus">Pulvinaria</tp:taxon-name-part> <tp:taxon-name-part taxon-name-part-type="species">saccharia</tp:taxon-name-part></tp:taxon-name></italic> is here treated as a synonym of <italic><tp:taxon-name><tp:taxon-name-part taxon-name-part-type="genus">Pulvinaria</tp:taxon-name-part> <tp:taxon-name-part taxon-name-part-type="species">tenuivalvata</tp:taxon-name-part></tp:taxon-name></italic>.</p></tp:treatment-sec><ref-list><ref id="B3"><mixed-citation xmlns:xlink="http://www.w3.org/1999/xlink" xlink:type="simple">
          <person-group><name name-style="western"><surname>De Lotto</surname><given-names>G</given-names></name></person-group> (<year>1965</year>) <article-title>On some <tp:taxon-name><tp:taxon-name-part taxon-name-part-type="family">Coccidae</tp:taxon-name-part></tp:taxon-name> (<tp:taxon-name><tp:taxon-name-part taxon-name-part-type="suborder">Homoptera</tp:taxon-name-part></tp:taxon-name>), chiefly from Africa.</article-title> <source>Bulletin of the British Museum of Natural History, Entomology</source> <volume>16</volume>: <fpage>175</fpage>–<lpage>239</lpage>. <ext-link xlink:type="simple" ext-link-type="doi" xlink:href="10.5962/bhl.part.21865">https://doi.org/10.5962/bhl.part.21865</ext-link></mixed-citation></ref><ref id="B11"><mixed-citation xmlns:xlink="http://www.w3.org/1999/xlink" xlink:type="simple">
          <person-group><name name-style="western"><surname>Karam</surname><given-names>H</given-names></name><name name-style="western"><surname>Abu-Elkhair</surname><given-names>S</given-names></name></person-group> (<year>1992</year>) <article-title>First record of <italic><tp:taxon-name><tp:taxon-name-part taxon-name-part-type="genus">Pulvinaria</tp:taxon-name-part> <tp:taxon-name-part taxon-name-part-type="species">elongata</tp:taxon-name-part></tp:taxon-name></italic> Newstead (<tp:taxon-name><tp:taxon-name-part taxon-name-part-type="suborder">Homoptera</tp:taxon-name-part></tp:taxon-name>: <tp:taxon-name><tp:taxon-name-part taxon-name-part-type="family">Coccidae</tp:taxon-name-part></tp:taxon-name>) in Egypt.</article-title> <source>Alexandria Journal of Agricultural Research</source> <volume>37</volume>(<issue>1</issue>): <fpage>587</fpage>–<lpage>594</lpage>.</mixed-citation></ref><ref id="B1"><mixed-citation xmlns:xlink="http://www.w3.org/1999/xlink" xlink:type="simple">
          <person-group><name name-style="western"><surname>Ali</surname><given-names>MAM</given-names></name><name name-style="western"><surname>Farrag</surname><given-names>MM</given-names></name><name name-style="western"><surname>Shalaby</surname><given-names>SI</given-names></name></person-group> (<year>1997</year>) <article-title>First record of the sugar-cane scale <italic><tp:taxon-name><tp:taxon-name-part taxon-name-part-type="genus">Saccharolecanium</tp:taxon-name-part> <tp:taxon-name-part taxon-name-part-type="species">krugeri</tp:taxon-name-part></tp:taxon-name></italic> (Zehntner) in Giza, Egypt.</article-title> <source>Bulletin of the Entomological Society of Egypt</source> <volume>75</volume>: <fpage>149</fpage>–<lpage>152</lpage>.</mixed-citation></ref><ref id="B4"><mixed-citation xmlns:xlink="http://www.w3.org/1999/xlink" xlink:type="simple">
          <person-group><name name-style="western"><surname>De Lotto</surname><given-names>G</given-names></name></person-group> (<year>1966</year>) <article-title>Another new species of <italic><tp:taxon-name><tp:taxon-name-part taxon-name-part-type="genus">Pulvinaria</tp:taxon-name-part></tp:taxon-name></italic> (Hom.: <tp:taxon-name><tp:taxon-name-part taxon-name-part-type="family">Coccidae</tp:taxon-name-part></tp:taxon-name>) from sugar cane.</article-title> <source>South African Journal of Agricultural Science</source> <volume>9</volume>: <fpage>467</fpage>–<lpage>472</lpage>.</mixed-citation></ref><ref id="B8"><mixed-citation xmlns:xlink="http://www.w3.org/1999/xlink" xlink:type="simple">
          <person-group><name name-style="western"><surname>Hodgson</surname><given-names>CJ</given-names></name></person-group> (<year>1968</year>) <article-title>Some <italic><tp:taxon-name><tp:taxon-name-part taxon-name-part-type="genus">Pulvinaria</tp:taxon-name-part></tp:taxon-name></italic> species (<tp:taxon-name><tp:taxon-name-part taxon-name-part-type="suborder">Homoptera</tp:taxon-name-part></tp:taxon-name>: <tp:taxon-name><tp:taxon-name-part taxon-name-part-type="family">Coccidae</tp:taxon-name-part></tp:taxon-name>) of the Ethiopian region.</article-title> <source>Journal of the Entomological Society of South Africa</source> <volume>30</volume>: <fpage>198</fpage>–<lpage>211</lpage>.</mixed-citation></ref><ref id="B9"><mixed-citation xmlns:xlink="http://www.w3.org/1999/xlink" xlink:type="simple">
          <person-group><name name-style="western"><surname>Hodgson</surname><given-names>CJ</given-names></name></person-group> (<year>1969</year>) <article-title>Notes on Rhodesian <tp:taxon-name><tp:taxon-name-part taxon-name-part-type="family">Coccidae</tp:taxon-name-part></tp:taxon-name> (<tp:taxon-name><tp:taxon-name-part taxon-name-part-type="suborder">Homoptera</tp:taxon-name-part></tp:taxon-name>: <tp:taxon-name><tp:taxon-name-part taxon-name-part-type="superfamily">Coccoidea</tp:taxon-name-part></tp:taxon-name>): part III.</article-title> <source>Arnoldia</source> <volume>4</volume>(<issue>4</issue>): <fpage>1</fpage>–<lpage>42</lpage>.</mixed-citation></ref><ref id="B13"><mixed-citation xmlns:xlink="http://www.w3.org/1999/xlink" xlink:type="simple">
          <person-group><name name-style="western"><surname>Qin</surname><given-names>TK</given-names></name><name name-style="western"><surname>Gullan</surname><given-names>PJ</given-names></name></person-group> (<year>1992</year>) <article-title>A revision of the Australian pulvinariine soft scales (<tp:taxon-name><tp:taxon-name-part taxon-name-part-type="class">Insecta</tp:taxon-name-part></tp:taxon-name>: <tp:taxon-name><tp:taxon-name-part taxon-name-part-type="order">Hemiptera</tp:taxon-name-part></tp:taxon-name>: <tp:taxon-name><tp:taxon-name-part taxon-name-part-type="family">Coccidae</tp:taxon-name-part></tp:taxon-name>).</article-title> <source>Journal of Natural History</source> <volume>26</volume>: <fpage>03</fpage>–<lpage>164</lpage>.</mixed-citation></ref><ref id="B6"><mixed-citation xmlns:xlink="http://www.w3.org/1999/xlink" xlink:type="simple">
          <person-group><name name-style="western"><surname>García Morales</surname><given-names>M</given-names></name><name name-style="western"><surname>Denno</surname><given-names>BD</given-names></name><name name-style="western"><surname>Miller</surname><given-names>DR</given-names></name><name name-style="western"><surname>Miller</surname><given-names>GL</given-names></name><name name-style="western"><surname>Ben-Dov</surname><given-names>Y</given-names></name><name name-style="western"><surname>Hardy</surname><given-names>NB</given-names></name></person-group> (<year>2016</year>) <source>ScaleNet: A Literature-based model of scale insect biology and systematics</source>. <ext-link xlink:type="simple" ext-link-type="uri" xlink:href="http://scalenet.info">http://scalenet.info</ext-link> [<date-in-citation content-type="access-date">accessed: 17 February 2016</date-in-citation>]</mixed-citation></ref><ref id="B2"><mixed-citation xmlns:xlink="http://www.w3.org/1999/xlink" xlink:type="simple">
          <person-group><name name-style="western"><surname>De Lotto</surname><given-names>G</given-names></name></person-group> (<year>1964</year>) <article-title>A new species of <italic><tp:taxon-name><tp:taxon-name-part taxon-name-part-type="genus">Pulvinaria</tp:taxon-name-part></tp:taxon-name></italic> (Homopt.: <tp:taxon-name><tp:taxon-name-part taxon-name-part-type="family">Coccidae</tp:taxon-name-part></tp:taxon-name>) attacking sugar cane in South Africa.</article-title> <source>South African Journal of Agricultural Science</source> <volume>7</volume>: <fpage>863</fpage>–<lpage>866</lpage>.</mixed-citation></ref><ref id="B15"><mixed-citation xmlns:xlink="http://www.w3.org/1999/xlink" xlink:type="simple">
          <person-group><name name-style="western"><surname>Williams</surname><given-names>DJ</given-names></name></person-group> (<year>1982</year>) <article-title><italic><tp:taxon-name><tp:taxon-name-part taxon-name-part-type="genus">Pulvinaria</tp:taxon-name-part> <tp:taxon-name-part taxon-name-part-type="species">iceryi</tp:taxon-name-part></tp:taxon-name></italic> (Signoret) (<tp:taxon-name><tp:taxon-name-part taxon-name-part-type="order">Hemiptera</tp:taxon-name-part></tp:taxon-name>: <tp:taxon-name><tp:taxon-name-part taxon-name-part-type="subclass">Coccidea</tp:taxon-name-part></tp:taxon-name>) and its allies on sugar-cane and other grasses.</article-title> <source>Bulletin of Entomological Research</source> <volume>72</volume>: <fpage>111</fpage>–<lpage>117</lpage>. <ext-link xlink:type="simple" ext-link-type="doi" xlink:href="10.1017/S000748530005032X">https://doi.org/10.1017/S000748530005032X</ext-link></mixed-citation></ref><ref id="B14"><mixed-citation xmlns:xlink="http://www.w3.org/1999/xlink" xlink:type="simple">
          <person-group><name name-style="western"><surname>Watson</surname><given-names>G</given-names></name><name name-style="western"><surname>Foldi</surname><given-names>I</given-names></name></person-group> (<year>2002</year>) <article-title>The identity of the red-striped soft scale on sugarcane in Egypt, <italic><tp:taxon-name><tp:taxon-name-part taxon-name-part-type="genus">Pulvinaria</tp:taxon-name-part> <tp:taxon-name-part taxon-name-part-type="species">tenuivalvata</tp:taxon-name-part></tp:taxon-name></italic> (Newstead) (<tp:taxon-name><tp:taxon-name-part taxon-name-part-type="order">Hemiptera</tp:taxon-name-part></tp:taxon-name>: <tp:taxon-name><tp:taxon-name-part taxon-name-part-type="family">Coccidae</tp:taxon-name-part></tp:taxon-name>).</article-title> <source>Bulletin of the Entomological Society of Egypt</source> <volume>79</volume>: <fpage>37</fpage>–<lpage>42</lpage>.</mixed-citation></ref></ref-list></tp:taxon-treatment>
